# Supplementary material for: Inter3D: Capture of TAD Reorganization Endows Variant Patterns of Gene Transcription
Source: Genomics Proteomics Bioinformatics. 2024 May 8;22(3):qzae034. doi: 10.1093/gpbjnl/qzae034 (PMC12016567; doi:10.1093/gpbjnl/qzae034)
Supplement: qzae034_Supplementary_Data [file qzae034_supplementary_data.zip]

Archive with 14 entries (14 files):
- Supplementary_Figure 3 E.pdf
- Supplementary Table 3-done.docx
- Supplementary Table 7-done.docx
- Supplementary Table 1-done.docx
- Supplementary Table 5-done.docx
- Supplementary material captions.docx
- Supplementary_Figure 4.pdf
- Supplementary_Figure 5.pdf
- Supplementary_Figure 1.pdf
- Supplementary_Figure 2.pdf
- Supplementary Table 4-done.docx
- Supplementary Table 6-done.docx
- Supplementary Table 8-done.docx
- Supplementary Table 2-done.docx
